# Supplementary material for: Transcriptome analysis reveals that PRV XJ delgE/gI/TK protects against intestinal damage in nose-dropping-infected mice by regulating ECM-ITGA/ITGB-P-FAK
Source: Microbiol Spectr. 2024 Nov 29;13(1):e01828-24. doi: 10.1128/spectrum.01828-24 (PMC11705885; doi:10.1128/spectrum.01828-24)
Supplement: Table S1 — GO enrichment analysis of differentially expressed genes in pairwise comparisons among three groups. [file spectrum.01828-24-s0002.xlsx]

## Sheet: Sheet1
Supplementary TableS1 GO Enrichment Analysis of Differentially Expressed Genes in Pairwise Comparisons Among Three Groups
Groups Comparison	GO_ID	GO_Term	GO_Category	Groups Comparison	GO_ID	GO_Term	GO_Category	Groups Comparison	GO_ID	GO_Term	GO_Category
Group A VS Group B	GO:0008150	biological_process	BP	Group A VS Group C	GO:0008150	biological_process	BP	Group B VS Group C	GO:0006955	immune response	BP
	G0:0006355	regulation of transcription, DNA-templated	BP		GO:0006355	regulation of transcription, DNA-templated	BP		G0:0006958	complement activation, classical pathway	BP
	GO:0006351	transcription, DNA-templated	BP		GO:0006351	transcription, DNA-templated	BP		G0:0050776	regulation of immune response	BP
	GO:0045944	positive regulation of transcription by RNA polymerase ll..	BP		GO:0007165	signal transduction	BP		GO:0006508	proteolysis	BP
	GO:0007165	signal transduction	BP		G0:0007275	multicellular organism development	BP		GO:0050900	leukocyte migration	BP
	GO:0007275	multicellular organism development	BP		GO:0045944	positive regulation of transcription by RNA polymerase ll	BP		GO:0038096	Fc-gamma receptor signaling pathway involved in phagocyto	BP
	GO:0030154	cell differentiation	BP		GO:0006412	translation	BP		GO:0006956	complement activation	BP
	GO:0006412	translation	BP		GO:0030154	cell differentiation	BP		GO:0030449	regulation of complement activation	BP
	GO:0055114	obsolete oxidation-reduction process	BP		GO:0055114	obsolete oxidation-reduction process	BP		GO:0038095	Fc-epsilon receptor signaling pathway	BP
	GO:0000122	negative regulation of transcription by RNA polymerase ll...	BP		GO:0000122	negative regulation of transcription by RNA polymerase ll	BP		GO:0006898	receptor-mediated endocytosis	BP
	GO:0006508	proteolysis	BP		GO:0006508	proteolysis	BP		GO:0002377	immunoglobulin production	BP
	GO:0016310	phosphorylation	BP		GO:0016310	phosphorylation	BP		G0:0045087	innate immune response	BP
	GO:0007155	cell adhesion	BP		GO:0006468	protein phosphorylation	BP		GO:0007165	signal transduction	BP
	GO:0006468	protein phosphorylation	BP		GO:0007155	cell adhesion	BP		GO:0006355	regulation of transcription, DNA-templated	BP
	GO:0006915	apoptotic process	BP		GO:0006811	ion transport	BP		GO:0050853	B cell receptor signaling pathway	BP
	GO:0006811	ion transport	BP		GO:0006915	apoptotic process	BP		GO:0006351	transcription,DNA-templated	BP
	GO:0043066	negative regulation of apoptotic process	BP		GO:0045893	positive regulation of transcription, DNA-templated	BP		GO:0007186	G protein-coupled receptor signaling pathway	BP
	GO:0045893	positive regulation of transcription, DNA-templated	BP		GO:0043066	negative regulation of apoptotic process	BP		GO:0008150	biological process	BP
	G0:0008284	positive regulation of cell population proliferation	BP		GO:0007186	G protein-coupled receptor signaling pathway	BP		GO:0007155	cell adhesion	BP
	GO:0006357	regulation of transcription by RNA polymerase ll	BP		GO:0006955	immune response	BP		G0:0002376	immune system process	BP
	GO:0007049	cell cycle	BP		GO:0002376	immune system process	BP		GO:0045944	positive regulation of transcription by RNA polymerase ll	BP
	GO:0007186	G protein-coupled receptor signaling pathway	BP		GO:0008284	positive regulation of cell population proliferation	BP		GO:0006911	phagocytosis, engulfment	BP
	GO:0035556	intracellular signal transduction	BP		GO:0006357	regulation of transcription by RNA polymerase ll	BP		GO:0042742	defense response to bacterium	BP
	GO:0045892	negative regulation of transcription, DNA-templated	BP		GO:0035556	intracellular signal transduction	BP		GO:0030154	cell differentiation	BP
	GO:0015031	protein transport	BP		GO:0045087	innate immune response	BP		GO:0006910	phagocytosis, recognition	BP
	GO:0016020	membrane	CC		GO:0016020	membrane	CC		GO:0005886	plasma membrane	CC
	GO:0005737	cytoplasm	CC		GO:0005737	cytoplasm	CC		GO:0016020	membrane	CC
	GO:0005634	nucleus	CC		GO:0005634	nucleus	CC		GO:0016021	integral component of membrane	CC
	G0:0016021	integral component of membrane	CC		G0:0016021	integral component of membrane	CC		GO:0005576	extracellular region	CC
	GO:0005886	plasma membrane	CC		GO:0005886	plasma membrane	CC		GO:0005615	extracellular space	CC
	GO:0005829	cytosol	CC		GO:0005829	cytosol	CC		GO:0005737	cytoplasm	CC
	GO:0005739	mitochondrion	CC		GO:0005739	mitochondrion	CC		GO:0005634	nucleus	CC
	GO:0005654	nucleoplasm	CC		GO:0005654	nucleoplasm	CC		GO:0009897	external side of plasma membrane	CC
	GO:0005575	cellular component	CC		GO:0005575	cellular component	CC		GO:0005887	integral component of plasma membrane	CC
	GO:0005576	extracellular region	CC		GO:0005576	extracellular region	CC		GO:0072562	blood microparticle	CC
	GO:0005615	extracellular space	CC		GO:0005615	extracellular space	CC		GO:0070062	extracellular exosome	CC
	GO:0005783	endoplasmic reticulum	CC		G0:0005783	endoplasmic reticulum	CC		GO:0009986	cell surface	CC
	GO:0005856	cytoskeleton	CC		GO:0005887	integral component of plasma membrane	CC		GO:0005829	cytosol	CC
	GO:0005622	intracellular anatomical structure	CC		GO:0005856	cytoskeleton	CC		GO:0005575	cellular component	CC
	G0:0005887	integral component of plasma membrane	CC		GO:0005622	intracellular anatomical structure	CC		G0:0042571	immunoglobulin complex, circulating	CC
	GO:0005515	protein binding	MF		GO:0005515	protein binding	MF		GO:0005515	protein binding	MF
	GO:0046872	metal ion binding	MF		GO:0046872	metalion binding	MF		GO:0003823	antigen binding	MF
	GO:0003674	molecular function	MF		GO:0003674	molecular function	MF		GO:0004252	serine-type endopeptidase activity	MF
	GO:0003677	DNA binding	MF		GO:0003677	DNA binding	MF		GO:0046872	metal ion binding	MF
	GO:0016740	transferase activity	MF		GO:0000166	nucleotide binding	MF		GO:0003674	molecular function	MF
	GO:0000166	nucleotide binding	MF		GO:0005524	ATP binding	MF		GO:0003677	DNA binding	MF
	GO:0005524	ATP binding	MF		GO:0016740	transferase activity	MF		GO:0004930	G protein-coupled receptor activity	MF
	GO:0016787	hydrolase activity	MF		GO:0016787	hydrolase activity	MF		GO:0003700	DNA-binding transcription factor activity	MF
	GO:0042802	identical protein binding	MF		G0:0042802	identical protein binding	MF		GO:0005509	calcium ion binding	MF
	GO:0003735	structural constituent of ribosome	MF		GO:0003735	structural constituent of ribosome	MF		GO:0034987	immunoglobulin receptor binding	MF
Note:BP: Biological process,CC:Cellular Component,MF:Molecular Function
