# Supplementary material for: Transcriptome analysis reveals that PRV XJ delgE/gI/TK protects against intestinal damage in nose-dropping-infected mice by regulating ECM-ITGA/ITGB-P-FAK
Source: Microbiol Spectr. 2024 Nov 29;13(1):e01828-24. doi: 10.1128/spectrum.01828-24 (PMC11705885; doi:10.1128/spectrum.01828-24)
Supplement: Table S2 — Enrichment analysis of KEGG pathway differentially expressed genes in pairwise comparisons among three groups. [file spectrum.01828-24-s0003.xlsx]

## Sheet: Sheet1
Supplementary TableS2 Enrichment analysis of KEGG pathway differentially expressed genesin Pairwise Comparisons Among Three Groups
Groups Comparison	Pathway_ID	Pathway_Name	Groups Comparison	Pathway_ID	Pathway_Name	Groups Comparison	Pathway_ID	Pathway_Name
Group A VS Group B	map04932	Non−alcoholic fatty liver disease	Group A VS Group C	map04932	Non−alcoholic fatty liver disease	Group B VS Group C	map04640	Hematopoietic cell lineage
	map04723	Retrograde endocannabinoid signaling		map04723	Retrograde endocannabinoid signaling		map05340	Primary immunodeficiency
	map04714	Thermogenesis		map04713	Circadian entrainment		map04662	B cell receptor signaling pathway
	map04710	Circadian rhythm		map04512	ECM−receptor interaction		map04672	Intestinal immune network for IgA production
	map05016	Huntington disease		map04972	Pancreatic secretion		map05140	Leishmaniasis
	map00190	map00190 | Oxidative phosphorylation		map05016	Huntington disease		map05143	African trypanosomiasis
	map04024	cAMP signaling pathway		map04640	Hematopoietic cell lineage		map05310	Asthma
	map05012	Parkinson disease		map04724	Glutamatergic synapse		map04064	NF−kappa B signaling pathway
	map04068	FoxO signaling pathway		map05140	Leishmaniasis		map05330	Allograft rejection
	map04010	MAPK signaling pathway		map04931	Insulin resistance		map05150	Staphylococcus aureus infection
	map04727	GABAergic synapse		map05012	Parkinson disease		map05146	Amoebiasis
	map04972	Pancreatic secretion		map04510	Focal adhesion		map05320	Autoimmune thyroid disease
	map04260	Cardiac muscle contraction		map04725	Cholinergic synapse		map04664	Fc epsilon RI signaling pathway
	map04725	Cholinergic synapse		map04024	cAMP signaling pathway		map05323	Rheumatoid arthritis
	map04713	Circadian entrainment		map00190	Oxidative phosphorylation		map04666	Fc gamma R−mediated phagocytosis
	map04360	Axon guidance		map04714	Thermogenesis		map05416	Viral myocarditis
	map04974	Protein digestion and absorption		map05340	Primary immunodeficiency		map05152	Tuberculosis
	map04931	Insulin resistance		map04068	FoxO signaling pathway		map04145	Phagosome
	map04724	Glutamatergic synapse		map04974	Protein digestion and absorption		map04072	Phospholipase D signaling pathway
	map04911	Insulin secretion		map04710	Circadian rhythm		map05322	Systemic lupus erythematosus
